# Supplementary material for: Expanded Gene Regulatory Network Reveals Potential Light-Responsive Transcription Factors and Target Genes in Cordyceps militaris
Source: Int J Mol Sci. 2024 Sep 29;25(19):10516. doi: 10.3390/ijms251910516 (PMC11476991; doi:10.3390/ijms251910516)
Supplement: Supplementary file 1 [file ijms-25-10516-s001.zip]

Archive with 1 entries (1 files):
- ijms-3189819-supplementary.pdf
